# Supplementary material for: Modeling spatial variation in risk of presence and insecticide resistance for malaria vectors in Laos
Source: PLoS One. 2017 May 11;12(5):e0177274. doi: 10.1371/journal.pone.0177274 (PMC5426714; doi:10.1371/journal.pone.0177274)
Supplement: S1 Fig — (ZIP) [file pone.0177274.s002.zip]

Archive with 72 entries (72 files):
- RF_01.tif
- RF_02.tif
- RF_03.tif
- RF_04.tif
- RF_05.tif
- RF_06.tif
- RF_07.tif
- RF_08.tif
- RF_09.tif
- RF_10.tif
- RF_11.tif
- RF_12.tif
- T_01.tif
- T_02.tif
- T_03.tif
- T_04.tif
- T_05.tif
- T_06.tif
- T_07.tif
- T_08.tif
- T_09.tif
- T_10.tif
- T_11.tif
- T_12.tif
- Y4_01.tif
- Y4_02.tif
- Y4_03.tif
- Y4_04.tif
- Y4_05.tif
- Y4_06.tif
- Y4_07.tif
- Y4_08.tif
- Y4_09.tif
- Y4_10.tif
- Y4_11.tif
- Y4_12.tif
- Y4_Dirus_01.tif
- Y4_Dirus_02.tif
- Y4_Dirus_03.tif
- Y4_Dirus_04.tif
- Y4_Dirus_05.tif
- Y4_Dirus_06.tif
- Y4_Dirus_07.tif
- Y4_Dirus_08.tif
- Y4_Dirus_09.tif
- Y4_Dirus_10.tif
- Y4_Dirus_11.tif
- Y4_Dirus_12.tif
- Y4_Macul_01.tif
- Y4_Macul_02.tif
- Y4_Macul_03.tif
- Y4_Macul_04.tif
- Y4_Macul_05.tif
- Y4_Macul_06.tif
- Y4_Macul_07.tif
- Y4_Macul_08.tif
- Y4_Macul_09.tif
- Y4_Macul_10.tif
- Y4_Macul_11.tif
- Y4_Macul_12.tif
- Y4_Minim_01.tif
- Y4_Minim_02.tif
- Y4_Minim_03.tif
- Y4_Minim_04.tif
- Y4_Minim_05.tif
- Y4_Minim_06.tif
- Y4_Minim_07.tif
- Y4_Minim_08.tif
- Y4_Minim_09.tif
- Y4_Minim_10.tif
- Y4_Minim_11.tif
- Y4_Minim_12.tif
