# Supplementary material for: Modeling spatial variation in risk of presence and insecticide resistance for malaria vectors in Laos
Source: PLoS One. 2017 May 11;12(5):e0177274. doi: 10.1371/journal.pone.0177274 (PMC5426714; doi:10.1371/journal.pone.0177274)
Supplement: S1 Macro — (MAC) [file pone.0177274.s003.mac]

//--- MALVEC WP3 : modélisation, copyright 2017, Marc SOURIS, IRD
Laos
WIND
179.756760 1.716710 484.459167 321.939453
FIN_WIND
//--- indice topographique
>>Top Model
BABEL_TOPMODEL
SRTM4_100
Altitude
0
1
Indice_Topo
sans description
FIN_BABEL_TOPMODEL
//--- interpolation de l'indice topographique sur le masque LAOS
BABEL_INTERPOLATION
1
Raster
Indice_Topo
IndiceTopoInter
sans description
2
0
0
1.000000
1
1
1
Laos
0
0.000000
0
0
FIN_BABEL_INTERPOLATION
//--- transformation entre 0 et 1
CRIS_FORMULE
Raster
2
2
(v[IndiceTopoInter])/15
TI
sans description
FIN_CRIS_FORMULE
//--- première partie
COCA_MAILLE
0
10000.000000
0.000000
0.000000
0
cell
aucun
FIN_COCA_MAILLE
//--- bed net par district
CRIS_AGREGER
Bednet_2014
ID_District
1
NBbednet
0
0
2
District
ID_District
NbBedNetDistrict
sans description
FIN_CRIS_AGREGER
//--- population par district, à partir des villages
CRIS_AGREGER
Villages_B
ID_District
1
Population
0
0
2
District
ID_District
NbPop
sans description
FIN_CRIS_AGREGER
//--- ID discrict par cellule
COCA_APPARTENANCE
District
ID_District
0
cell
ID_District
sans description
FIN_COCA_APPARTENANCE
//--- suppression des cellules hors Laos
QUEST_SELECTION_NOMINALE
cell
ID_District
1
1
Valeur inconnue
FIN_QUEST_SELECTION_NOMINALE
//--- calcul du taux de pauvreté par village
CRIS_FORMULE
Villages_B
0
2
v[Nb_Poor]/v[Population]
TauxPauvreté
sans description
FIN_CRIS_FORMULE
//--- agrégation de la population dans les cellules, à partir des villages
COCA_AGREGER
Villages_B
1
Population
0
0
cell
-1
0.000000
Population
sans description
FIN_COCA_AGREGER
//--- agrégation de Nb_Poor dans les cellules, à partir des villages
COCA_AGREGER
Villages_B
1
Nb_Poor
0
0
cell
-1
0.000000
Nb_Poor
sans description
FIN_COCA_AGREGER
//--- agrégation du taux de pauvreté dans les cellules, à partir des villages
COCA_AGREGER
Villages_B
2
TauxPauvreté
0
0
cell
-1
0.000000
PoorRatioBaan
sans description
FIN_COCA_AGREGER
//--- agrégation de la population dans les districts, à partir des villages
CRIS_AGREGER
Villages_B
ID_District
1
Population
0
0
2
District
ID_District
Population
sans description
FIN_CRIS_AGREGER
//--- jointure de la population du district dans les cellules
CRIS_AGREGER
District
ID_District
1
Population
0
0
2
cell
ID_District
PopDistrict
sans description
FIN_CRIS_AGREGER
//--- jointure du nombre de bed net par district, dans chaque cellule
QUEST_UNION
District
ID_District
1
NbBedNetDistrict
cell
ID_District
0
FIN_QUEST_UNION
//--- pour répartir les bed net dans chaque cellule, en fonction de la population 
CRIS_FORMULE
cell
0
2
(v[Population]/v[PopDistrict])*v[NbBedNetDistrict]
NbBedNet
sans description
FIN_CRIS_FORMULE
CRIS_FORMULE
cell
0
2
v[NbBedNet]/100
BedNetDensity
sans description
FIN_CRIS_FORMULE
CRIS_FORMULE
cell
0
2
if(v[Population] > 0)v[NbBedNet]/v[Population]:0
BedNetPerHab
sans description
FIN_CRIS_FORMULE
//--- classification de la population en quantiles
CLAS_INTERVALLES
cell
Population
PopClas
sans description
0
0
10
0.000000
0.000000
307.000000
516.000000
730.000000
1009.000000
1346.000000
1832.000000
2612.000000
4373.000000
88207.000000
FIN_CLAS_INTERVALLES
//--- calcul de l'indice topo par cellule
>>Agrégation de l'indice topo par cellule
COCA_AGREGER
Raster
2
TI
0
0
cell
-1
0.000000
TI
sans description
FIN_COCA_AGREGER
//--- rainfall moyenne par cellule et par mois
>>Précipitation moyenne par cellule et par mois
COCA_AGREGER
Precipitation
2
January
0
0
cell
-1
0.000000
RF_01
sans description
FIN_COCA_AGREGER
COCA_AGREGER
Precipitation
2
February
0
0
cell
-1
0.000000
RF_02
sans description
FIN_COCA_AGREGER
COCA_AGREGER
Precipitation
2
March
0
0
cell
-1
0.000000
RF_03
sans description
FIN_COCA_AGREGER
COCA_AGREGER
Precipitation
2
April
0
0
cell
-1
0.000000
RF_04
sans description
FIN_COCA_AGREGER
COCA_AGREGER
Precipitation
2
May
0
0
cell
-1
0.000000
RF_05
sans description
FIN_COCA_AGREGER
COCA_AGREGER
Precipitation
2
June
0
0
cell
-1
0.000000
RF_06
sans description
FIN_COCA_AGREGER
COCA_AGREGER
Precipitation
2
July
0
0
cell
-1
0.000000
RF_07
sans description
FIN_COCA_AGREGER
COCA_AGREGER
Precipitation
2
August
0
0
cell
-1
0.000000
RF_08
sans description
FIN_COCA_AGREGER
COCA_AGREGER
Precipitation
2
September
0
0
cell
-1
0.000000
RF_09
sans description
FIN_COCA_AGREGER
COCA_AGREGER
Precipitation
2
October
0
0
cell
-1
0.000000
RF_10
sans description
FIN_COCA_AGREGER
COCA_AGREGER
Precipitation
2
November
0
0
cell
-1
0.000000
RF_11
sans description
FIN_COCA_AGREGER
COCA_AGREGER
Precipitation
2
December
0
0
cell
-1
0.000000
RF_12
sans description
FIN_COCA_AGREGER
//--- température moyenne par cellule et mar mois
>>Temperature moyenne par cellule et par mois
COCA_AGREGER
Temperature
2
Mean_January
0
0
cell
-1
0.000000
T_01
sans description
FIN_COCA_AGREGER
COCA_AGREGER
Temperature
2
Mean_February
0
0
cell
-1
0.000000
T_02
sans description
FIN_COCA_AGREGER
COCA_AGREGER
Temperature
2
Mean_March
0
0
cell
-1
0.000000
T_03
sans description
FIN_COCA_AGREGER
COCA_AGREGER
Temperature
2
Mean_April
0
0
cell
-1
0.000000
T_04
sans description
FIN_COCA_AGREGER
COCA_AGREGER
Temperature
2
Mean_May
0
0
cell
-1
0.000000
T_05
sans description
FIN_COCA_AGREGER
COCA_AGREGER
Temperature
2
Mean_June
0
0
cell
-1
0.000000
T_06
sans description
FIN_COCA_AGREGER
COCA_AGREGER
Temperature
2
Mean_July
0
0
cell
-1
0.000000
T_07
sans description
FIN_COCA_AGREGER
COCA_AGREGER
Temperature
2
Mean_August
0
0
cell
-1
0.000000
T_08
sans description
FIN_COCA_AGREGER
COCA_AGREGER
Temperature
2
Mean_September
0
0
cell
-1
0.000000
T_09
sans description
FIN_COCA_AGREGER
COCA_AGREGER
Temperature
2
Mean_October
0
0
cell
-1
0.000000
T_10
sans description
FIN_COCA_AGREGER
COCA_AGREGER
Temperature
2
Mean_November
0
0
cell
-1
0.000000
T_11
sans description
FIN_COCA_AGREGER
COCA_AGREGER
Temperature
2
Mean_December
0
0
cell
-1
0.000000
T_12
sans description
FIN_COCA_AGREGER
//--- RH moyenne par cellule et par mois
COCA_AGREGER
RelativeHumidity
2
January
0
0
cell
-1
0.000000
RH_01
sans description
FIN_COCA_AGREGER
COCA_AGREGER
RelativeHumidity
2
February
0
0
cell
-1
0.000000
RH_02
sans description
FIN_COCA_AGREGER
COCA_AGREGER
RelativeHumidity
2
March
0
0
cell
-1
0.000000
RH_03
sans description
FIN_COCA_AGREGER
COCA_AGREGER
RelativeHumidity
2
April
0
0
cell
-1
0.000000
RH_04
sans description
FIN_COCA_AGREGER
COCA_AGREGER
RelativeHumidity
2
May
0
0
cell
-1
0.000000
RH_05
sans description
FIN_COCA_AGREGER
COCA_AGREGER
RelativeHumidity
2
June
0
0
cell
-1
0.000000
RH_06
sans description
FIN_COCA_AGREGER
COCA_AGREGER
RelativeHumidity
2
July
0
0
cell
-1
0.000000
RH_07
sans description
FIN_COCA_AGREGER
COCA_AGREGER
RelativeHumidity
2
August
0
0
cell
-1
0.000000
RH_08
sans description
FIN_COCA_AGREGER
COCA_AGREGER
RelativeHumidity
2
September
0
0
cell
-1
0.000000
RH_09
sans description
FIN_COCA_AGREGER
COCA_AGREGER
RelativeHumidity
2
October
0
0
cell
-1
0.000000
RH_10
sans description
FIN_COCA_AGREGER
COCA_AGREGER
RelativeHumidity
2
November
0
0
cell
-1
0.000000
RH_11
sans description
FIN_COCA_AGREGER
COCA_AGREGER
RelativeHumidity
2
December
0
0
cell
-1
0.000000
RH_12
sans description
FIN_COCA_AGREGER
//--- moyennes annuelles
CRIS_STATISTIQUE
cell
1
1
12
RF_01
RF_02
RF_03
RF_04
RF_05
RF_06
RF_07
RF_08
RF_09
RF_10
RF_11
RF_12
RF_Mean
sans description
FIN_CRIS_STATISTIQUE
CRIS_STATISTIQUE
cell
1
1
12
T_01
T_02
T_03
T_04
T_05
T_06
T_07
T_08
T_09
T_10
T_11
T_12
T_Mean
sans description
FIN_CRIS_STATISTIQUE
CRIS_STATISTIQUE
cell
1
1
12
RH_01
RH_02
RH_03
RH_04
RH_05
RH_06
RH_07
RH_08
RH_09
RH_10
RH_11
RH_12
RH_Mean
sans description
FIN_CRIS_STATISTIQUE
//--- Land Use 2002 : Classification des types d'usage du sol en fonction du risque de presence d'anopheles
CLAS_NOMINALE
LandUse_2002
Type
LU2002_Dirus
sans description
4
8
5
11
13
15
16
18
19
21
22
9
1
17
31
32
41
42
43
51
54
55
2
3
53
61
2
2
24
52
FIN_CLAS_NOMINALE
CLAS_NOMINALE
LandUse_2002
Type
LU2002_Macul
sans description
4
10
5
11
13
15
16
18
19
21
22
53
61
6
1
17
31
32
51
54
55
1
3
41
4
2
24
42
43
52
FIN_CLAS_NOMINALE
CLAS_NOMINALE
LandUse_2002
Type
LU2002_Minim
sans description
3
8
5
11
13
15
16
18
19
21
22
8
1
17
31
32
42
43
51
54
55
3
2
24
41
52
FIN_CLAS_NOMINALE
//--- même chose pour le risque d'usage d'insecticide
CLAS_NOMINALE
LandUse_2002
Type
LU2002_InsectUse
sans description
4
22
1
11
12
13
14
15
16
17
18
19
21
22
23
24
31
32
42
51
52
53
54
55
61
1
2
42
1
3
41
1
4
43
FIN_CLAS_NOMINALE
//--- Land Use 2014 : Classification des types d'usage du sol en fonction du risque de presence d'anopheles
>>Classification LandUse 2014 Dirus
CLAS_NOMINALE
LandUse_2014
Type
LU2014_Dirus
sans description
10
3
0
54
542
21011
20
1
17
22
31
411
421
422
423
425
426
429
43
431
434
51
541
543
548
550
2101
2104
4
2
24
41
424
52
2
3
16
42
4
4
32
53
534
55
1
5
192
4
6
19
193
194
61
1
7
21
2
8
191
195
6
10
11
12
13
14
15
18
FIN_CLAS_NOMINALE
>>Classification LandUse 2014 Maculatus
CLAS_NOMINALE
LandUse_2014
Type
LU2014_Macul
sans description
11
3
0
54
542
21011
19
1
17
22
31
421
422
423
425
426
429
43
431
434
51
541
543
548
550
2101
2104
2
2
24
424
1
3
42
2
4
32
52
1
5
192
4
6
191
193
194
195
9
7
11
12
13
14
15
19
21
41
411
2
8
55
61
2
9
16
18
1
10
53
FIN_CLAS_NOMINALE
>>Classification LandUse 2014 Minimus
CLAS_NOMINALE
LandUse_2014
Type
LU2014_Minim
sans description
11
3
0
54
542
21011
17
1
17
22
31
423
425
426
429
43
431
434
51
541
543
548
550
2101
2104
3
2
24
424
52
1
3
42
3
4
32
421
422
1
5
192
2
6
193
194
4
7
19
21
41
411
10
8
11
12
13
14
15
191
195
53
55
61
1
9
18
1
10
16
FIN_CLAS_NOMINALE
>>Classification LandUse 2014 Insecticide
CLAS_NOMINALE
LandUse_2014
Type
LU2014_InsectUse
sans description
4
30
1
11
12
13
14
15
16
17
18
19
193
21
2101
21011
2104
22
24
31
32
421
422
51
52
53
54
541
542
543
55
550
61
8
2
191
192
194
42
424
425
429
548
3
3
195
41
411
5
4
423
426
43
431
434
FIN_CLAS_NOMINALE
>>Fin Classification LandUse 2014 Insecticide
//--- creation des masques correspondant à chaque modalité de risque
//--- pour le land use 2002
MASQUE_CREATION
LandUse_2002
0.000000
1
v[LU2002_Dirus] = "1"
1_Dirus2002
FIN_MASQUE_CREATION
MASQUE_CREATION
LandUse_2002
0.000000
1
v[LU2002_Dirus] = "2"
2_Dirus2002
FIN_MASQUE_CREATION
MASQUE_CREATION
LandUse_2002
0.000000
1
v[LU2002_Dirus] = "3"
3_Dirus2002
FIN_MASQUE_CREATION
MASQUE_CREATION
LandUse_2002
0.000000
1
v[LU2002_Dirus] = "5"
5_Dirus2002
FIN_MASQUE_CREATION
MASQUE_CREATION
LandUse_2002
0.000000
1
v[LU2002_Macul] = "1"
1_Macul2002
FIN_MASQUE_CREATION
MASQUE_CREATION
LandUse_2002
0.000000
1
v[LU2002_Macul] = "2"
2_Macul2002
FIN_MASQUE_CREATION
MASQUE_CREATION
LandUse_2002
0.000000
1
v[LU2002_Macul] = "3"
3_Macul2002
FIN_MASQUE_CREATION
MASQUE_CREATION
LandUse_2002
0.000000
1
v[LU2002_Macul] = "5"
5_Macul2002
FIN_MASQUE_CREATION
MASQUE_CREATION
LandUse_2002
0.000000
1
v[LU2002_Minim] = "1"
1_Minim2002
FIN_MASQUE_CREATION
MASQUE_CREATION
LandUse_2002
0.000000
1
v[LU2002_Minim] = "2"
2_Minim2002
FIN_MASQUE_CREATION
MASQUE_CREATION
LandUse_2002
0.000000
1
v[LU2002_Minim] = "5"
5_Minim2002
FIN_MASQUE_CREATION
MASQUE_CREATION
LandUse_2002
0.000000
1
v[LU2002_InsectUse] = "1"
1_Insect_2002
FIN_MASQUE_CREATION
MASQUE_CREATION
LandUse_2002
0.000000
1
v[LU2002_InsectUse] = "2"
2_Insect_2002
FIN_MASQUE_CREATION
MASQUE_CREATION
LandUse_2002
0.000000
1
v[LU2002_InsectUse] = "3"
3_Insect_2002
FIN_MASQUE_CREATION
MASQUE_CREATION
LandUse_2002
0.000000
1
v[LU2002_InsectUse] = "4"
4_Insect_2002
FIN_MASQUE_CREATION
>>Fin creation des masques 2002
//--- pour Land Use 2014
>>Creation des masques 2014 : Dirus
MASQUE_CREATION
LandUse_2014
0.000000
1
v[LU2014_Dirus] = "0"
0_Dirus2014
FIN_MASQUE_CREATION
MASQUE_CREATION
LandUse_2014
0.000000
1
v[LU2014_Dirus] = "1"
1_Dirus2014
FIN_MASQUE_CREATION
MASQUE_CREATION
LandUse_2014
0.000000
1
v[LU2014_Dirus] = "2"
2_Dirus2014
FIN_MASQUE_CREATION
MASQUE_CREATION
LandUse_2014
0.000000
1
v[LU2014_Dirus] = "3"
3_Dirus2014
FIN_MASQUE_CREATION
MASQUE_CREATION
LandUse_2014
0.000000
1
v[LU2014_Dirus] = "4"
4_Dirus2014
FIN_MASQUE_CREATION
MASQUE_CREATION
LandUse_2014
0.000000
1
v[LU2014_Dirus] = "5"
5_Dirus2014
FIN_MASQUE_CREATION
MASQUE_CREATION
LandUse_2014
0.000000
1
v[LU2014_Dirus] = "6"
6_Dirus2014
FIN_MASQUE_CREATION
MASQUE_CREATION
LandUse_2014
0.000000
1
v[LU2014_Dirus] = "7"
7_Dirus2014
FIN_MASQUE_CREATION
MASQUE_CREATION
LandUse_2014
0.000000
1
v[LU2014_Dirus] = "8"
8_Dirus2014
FIN_MASQUE_CREATION
MASQUE_CREATION
LandUse_2014
0.000000
1
v[LU2014_Dirus] = "10"
10_Dirus2014
FIN_MASQUE_CREATION
>>Creation des masques 2014 : Maculatus
MASQUE_CREATION
LandUse_2014
0.000000
1
v[LU2014_Macul] = "0"
0_Macul2014
FIN_MASQUE_CREATION
MASQUE_CREATION
LandUse_2014
0.000000
1
v[LU2014_Macul] = "1"
1_Macul2014
FIN_MASQUE_CREATION
MASQUE_CREATION
LandUse_2014
0.000000
1
v[LU2014_Macul] = "2"
2_Macul2014
FIN_MASQUE_CREATION
MASQUE_CREATION
LandUse_2014
0.000000
1
v[LU2014_Macul] = "3"
3_Macul2014
FIN_MASQUE_CREATION
MASQUE_CREATION
LandUse_2014
0.000000
1
v[LU2014_Macul] = "4"
4_Macul2014
FIN_MASQUE_CREATION
MASQUE_CREATION
LandUse_2014
0.000000
1
v[LU2014_Macul] = "5"
5_Macul2014
FIN_MASQUE_CREATION
MASQUE_CREATION
LandUse_2014
0.000000
1
v[LU2014_Macul] = "6"
6_Macul2014
FIN_MASQUE_CREATION
MASQUE_CREATION
LandUse_2014
0.000000
1
v[LU2014_Macul] = "7"
7_Macul2014
FIN_MASQUE_CREATION
MASQUE_CREATION
LandUse_2014
0.000000
1
v[LU2014_Macul] = "8"
8_Macul2014
FIN_MASQUE_CREATION
MASQUE_CREATION
LandUse_2014
0.000000
1
v[LU2014_Macul] = "9"
9_Macul2014
FIN_MASQUE_CREATION
MASQUE_CREATION
LandUse_2014
0.000000
1
v[LU2014_Macul] = "10"
10_Macul2014
FIN_MASQUE_CREATION
>>Creation des masques 2014 : Minimus
MASQUE_CREATION
LandUse_2014
0.000000
1
v[LU2014_Minim] = "0"
0_Minim2014
FIN_MASQUE_CREATION
MASQUE_CREATION
LandUse_2014
0.000000
1
v[LU2014_Minim] = "1"
1_Minim2014
FIN_MASQUE_CREATION
MASQUE_CREATION
LandUse_2014
0.000000
1
v[LU2014_Minim] = "2"
2_Minim2014
FIN_MASQUE_CREATION
MASQUE_CREATION
LandUse_2014
0.000000
1
v[LU2014_Minim] = "3"
3_Minim2014
FIN_MASQUE_CREATION
MASQUE_CREATION
LandUse_2014
0.000000
1
v[LU2014_Minim] = "4"
4_Minim2014
FIN_MASQUE_CREATION
MASQUE_CREATION
LandUse_2014
0.000000
1
v[LU2014_Minim] = "5"
5_Minim2014
FIN_MASQUE_CREATION
MASQUE_CREATION
LandUse_2014
0.000000
1
v[LU2014_Minim] = "6"
6_Minim2014
FIN_MASQUE_CREATION
MASQUE_CREATION
LandUse_2014
0.000000
1
v[LU2014_Minim] = "7"
7_Minim2014
FIN_MASQUE_CREATION
MASQUE_CREATION
LandUse_2014
0.000000
1
v[LU2014_Minim] = "8"
8_Minim2014
FIN_MASQUE_CREATION
MASQUE_CREATION
LandUse_2014
0.000000
1
v[LU2014_Minim] = "9"
9_Minim2014
FIN_MASQUE_CREATION
MASQUE_CREATION
LandUse_2014
0.000000
1
v[LU2014_Minim] = "10"
10_Minim2014
FIN_MASQUE_CREATION
>>Creation des masques 2014 : Insecticide
MASQUE_CREATION
LandUse_2014
0.000000
1
v[LU2014_InsectUse] = "1"
1_Insect_2014
FIN_MASQUE_CREATION
MASQUE_CREATION
LandUse_2014
0.000000
1
v[LU2014_InsectUse] = "2"
2_Insect_2014
FIN_MASQUE_CREATION
MASQUE_CREATION
LandUse_2014
0.000000
1
v[LU2014_InsectUse] = "3"
3_Insect_2014
FIN_MASQUE_CREATION
MASQUE_CREATION
LandUse_2014
0.000000
1
v[LU2014_InsectUse] = "4"
4_Insect_2014
FIN_MASQUE_CREATION
>>Fin creation des masques 2014, début des COCA MASQUE 2002
//--- calcul du pourcentage de surface de chaque masque dans les cellules
COCA_MASQUE
cell
0
1_Insect_2002
sans description
1_Insect_2002
FIN_COCA_MASQUE
COCA_MASQUE
cell
0
2_Insect_2002
sans description
2_Insect_2002
FIN_COCA_MASQUE
COCA_MASQUE
cell
0
3_Insect_2002
sans description
3_Insect_2002
FIN_COCA_MASQUE
COCA_MASQUE
cell
0
4_Insect_2002
sans description
4_Insect_2002
FIN_COCA_MASQUE
COCA_MASQUE
cell
0
1_Dirus2002
sans description
1_Dirus2002
FIN_COCA_MASQUE
COCA_MASQUE
cell
0
2_Dirus2002
sans description
2_Dirus2002
FIN_COCA_MASQUE
COCA_MASQUE
cell
0
3_Dirus2002
sans description
3_Dirus2002
FIN_COCA_MASQUE
COCA_MASQUE
cell
0
5_Dirus2002
sans description
5_Dirus2002
FIN_COCA_MASQUE
COCA_MASQUE
cell
0
1_Macul2002
sans description
1_Macul2002
FIN_COCA_MASQUE
COCA_MASQUE
cell
0
2_Macul2002
sans description
2_Macul2002
FIN_COCA_MASQUE
COCA_MASQUE
cell
0
3_Macul2002
sans description
3_Macul2002
FIN_COCA_MASQUE
COCA_MASQUE
cell
0
5_Macul2002
sans description
5_Macul2002
FIN_COCA_MASQUE
COCA_MASQUE
cell
0
1_Minim2002
sans description
1_Minim2002
FIN_COCA_MASQUE
COCA_MASQUE
cell
0
2_Minim2002
sans description
2_Minim2002
FIN_COCA_MASQUE
COCA_MASQUE
cell
0
5_Minim2002
sans description
5_Minim2002
FIN_COCA_MASQUE
>>Fin des COCA MASQUE 2002
>>début des COCA MASQUE 2014
COCA_MASQUE
cell
0
1_Insect_2014
sans description
1_Insect_2014
FIN_COCA_MASQUE
COCA_MASQUE
cell
0
2_Insect_2014
sans description
2_Insect_2014
FIN_COCA_MASQUE
COCA_MASQUE
cell
0
3_Insect_2014
sans description
3_Insect_2014
FIN_COCA_MASQUE
COCA_MASQUE
cell
0
4_Insect_2014
sans description
4_Insect_2014
FIN_COCA_MASQUE
COCA_MASQUE
cell
0
0_Dirus2014
sans description
0_Dirus2014
FIN_COCA_MASQUE
COCA_MASQUE
cell
0
1_Dirus2014
sans description
1_Dirus2014
FIN_COCA_MASQUE
COCA_MASQUE
cell
0
2_Dirus2014
sans description
2_Dirus2014
FIN_COCA_MASQUE
COCA_MASQUE
cell
0
3_Dirus2014
sans description
3_Dirus2014
FIN_COCA_MASQUE
COCA_MASQUE
cell
0
4_Dirus2014
sans description
4_Dirus2014
FIN_COCA_MASQUE
COCA_MASQUE
cell
0
5_Dirus2014
sans description
5_Dirus2014
FIN_COCA_MASQUE
COCA_MASQUE
cell
0
6_Dirus2014
sans description
6_Dirus2014
FIN_COCA_MASQUE
COCA_MASQUE
cell
0
7_Dirus2014
sans description
7_Dirus2014
FIN_COCA_MASQUE
COCA_MASQUE
cell
0
8_Dirus2014
sans description
8_Dirus2014
FIN_COCA_MASQUE
COCA_MASQUE
cell
0
10_Dirus2014
sans description
10_Dirus2014
FIN_COCA_MASQUE
COCA_MASQUE
cell
0
0_Macul2014
sans description
0_Macul2014
FIN_COCA_MASQUE
COCA_MASQUE
cell
0
1_Macul2014
sans description
1_Macul2014
FIN_COCA_MASQUE
COCA_MASQUE
cell
0
2_Macul2014
sans description
2_Macul2014
FIN_COCA_MASQUE
COCA_MASQUE
cell
0
3_Macul2014
sans description
3_Macul2014
FIN_COCA_MASQUE
COCA_MASQUE
cell
0
4_Macul2014
sans description
4_Macul2014
FIN_COCA_MASQUE
COCA_MASQUE
cell
0
5_Macul2014
sans description
5_Macul2014
FIN_COCA_MASQUE
COCA_MASQUE
cell
0
6_Macul2014
sans description
6_Macul2014
FIN_COCA_MASQUE
COCA_MASQUE
cell
0
7_Macul2014
sans description
7_Macul2014
FIN_COCA_MASQUE
COCA_MASQUE
cell
0
8_Macul2014
sans description
8_Macul2014
FIN_COCA_MASQUE
COCA_MASQUE
cell
0
9_Macul2014
sans description
9_Macul2014
FIN_COCA_MASQUE
COCA_MASQUE
cell
0
10_Macul2014
sans description
10_Macul2014
FIN_COCA_MASQUE
COCA_MASQUE
cell
0
0_Minim2014
sans description
0_Minim2014
FIN_COCA_MASQUE
COCA_MASQUE
cell
0
1_Minim2014
sans description
1_Minim2014
FIN_COCA_MASQUE
COCA_MASQUE
cell
0
2_Minim2014
sans description
2_Minim2014
FIN_COCA_MASQUE
COCA_MASQUE
cell
0
3_Minim2014
sans description
3_Minim2014
FIN_COCA_MASQUE
COCA_MASQUE
cell
0
4_Minim2014
sans description
4_Minim2014
FIN_COCA_MASQUE
COCA_MASQUE
cell
0
5_Minim2014
sans description
5_Minim2014
FIN_COCA_MASQUE
COCA_MASQUE
cell
0
6_Minim2014
sans description
6_Minim2014
FIN_COCA_MASQUE
COCA_MASQUE
cell
0
7_Minim2014
sans description
7_Minim2014
FIN_COCA_MASQUE
COCA_MASQUE
cell
0
8_Minim2014
sans description
8_Minim2014
FIN_COCA_MASQUE
COCA_MASQUE
cell
0
9_Minim2014
sans description
9_Minim2014
FIN_COCA_MASQUE
COCA_MASQUE
cell
0
10_Minim2014
sans description
10_Minim2014
FIN_COCA_MASQUE
>>Fin des COCA Masque 2014
//--- Land use 2002 : calcul du risque de présence pour chaque moustique, avec les poids pour chaque classe de risque
>>Calcul Y1 2002
CRIS_FORMULE
cell
0
2
0.25*v[2_Dirus2002] + 0.5*v[3_Dirus2002] + v[5_Dirus2002]
Y1_Dirus_2002
sans description
FIN_CRIS_FORMULE
CRIS_FORMULE
cell
0
2
0.25*v[2_Macul2002] + 0.5*v[3_Macul2002] + v[5_Macul2002]
Y1_Macul_2002
sans description
FIN_CRIS_FORMULE
CRIS_FORMULE
cell
0
2
0.25*v[2_Minim2002] + v[5_Minim2002]
Y1_Minim_2002
sans description
FIN_CRIS_FORMULE
//--- Land use 2002 : calcul final du risque de présence des trois moustiques (Y1_2002)
CRIS_FORMULE
cell
0
2
(v[Y1_Dirus_2002] + v[Y1_Macul_2002] + v[Y1_Minim_2002])/3
Y1_2002
sans description
FIN_CRIS_FORMULE
//--- Land use 2014 : calcul du risque de présence pour chaque moustique, avec les poids pour chaque classe de risque
>>Calcul Y1 2014
CRIS_FORMULE
cell
0
2
0.1*v[1_Dirus2014] + 0.2*v[2_Dirus2014] + 0.3*v[3_Dirus2014] + 0.4*v[4_Dirus2014] + 0.5*v[5_Dirus2014] + 0.6*v[6_Dirus2014] + 0.7*v[7_Dirus2014] + 0.8*v[8_Dirus2014] + v[10_Dirus2014]
Y1_Dirus_2014
sans description
FIN_CRIS_FORMULE
CRIS_FORMULE
cell
0
2
0.1*v[1_Macul2014] + 0.2*v[2_Macul2014] + 0.3*v[3_Macul2014] + 0.4*v[4_Macul2014] + 0.5*v[5_Macul2014] + 0.6*v[6_Macul2014] + 0.7*v[7_Macul2014] + 0.8*v[8_Macul2014] + 0.9*v[9_Macul2014] + v[10_Macul2014]
Y1_Macul_2014
sans description
FIN_CRIS_FORMULE
CRIS_FORMULE
cell
0
2
0.1*v[1_Minim2014] + 0.2*v[2_Minim2014] + 0.3*v[3_Minim2014] + 0.4*v[4_Minim2014] + 0.5*v[5_Minim2014] + 0.6*v[6_Minim2014] + 0.7*v[7_Minim2014] + 0.8*v[8_Minim2014] + 0.9*v[9_Minim2014] + v[10_Minim2014]
Y1_Minim_2014
sans description
FIN_CRIS_FORMULE
//--- calcul final du risque de présence des trois moustiques (Y1_2014)
CRIS_FORMULE
cell
0
2
(v[Y1_Dirus_2014] + v[Y1_Macul_2014] + v[Y1_Minim_2014])/3
Y1_2014
sans description
FIN_CRIS_FORMULE
//--- selection des cellule non vides
QUEST_SELECTION_FORMULE
cell
v[Y1_2014] > 0
0
aucune
FIN_QUEST_SELECTION_FORMULE
//--- cellule : calcul du risque mensuel precipitation (Y3)
>>Y3_01
CRIS_FORMULE
cell
0
2
if(v[RF_01] < 40)0:(if(v[RF_01] < 400)(v[RF_01] - 40)/360:(if(v[RF_01] < 600)1:(if(v[RF_01] < 800)(800 - v[RF_01])/200:0)))
Y3_01
sans description
FIN_CRIS_FORMULE
>>Y3_02
CRIS_FORMULE
cell
0
2
if(v[RF_02] < 40)0:(if(v[RF_02] < 400)(v[RF_02] - 40)/360:(if(v[RF_02] < 600)1:(if(v[RF_02] < 800)(800 - v[RF_02])/200:0)))
Y3_02
sans description
FIN_CRIS_FORMULE
>>Y3_03
CRIS_FORMULE
cell
0
2
if(v[RF_03] < 40)0:(if(v[RF_03] < 400)(v[RF_03] - 40)/360:(if(v[RF_03] < 600)1:(if(v[RF_03] < 800)(800 - v[RF_03])/200:0)))
Y3_03
sans description
FIN_CRIS_FORMULE
>>Y3_04
CRIS_FORMULE
cell
0
2
if(v[RF_04] < 40)0:(if(v[RF_04] < 400)(v[RF_04] - 40)/360:(if(v[RF_04] < 600)1:(if(v[RF_04] < 800)(800 - v[RF_04])/200:0)))
Y3_04
sans description
FIN_CRIS_FORMULE
>>Y3_05
CRIS_FORMULE
cell
0
2
if(v[RF_05] < 40)0:(if(v[RF_05] < 400)(v[RF_05] - 40)/360:(if(v[RF_05] < 600)1:(if(v[RF_05] < 800)(800 - v[RF_05])/200:0)))
Y3_05
sans description
FIN_CRIS_FORMULE
>>Y3_06
CRIS_FORMULE
cell
0
2
if(v[RF_06] < 40)0:(if(v[RF_06] < 400)(v[RF_06] - 40)/360:(if(v[RF_06] < 600)1:(if(v[RF_06] < 800)(800 - v[RF_06])/200:0)))
Y3_06
sans description
FIN_CRIS_FORMULE
>>Y3_07
CRIS_FORMULE
cell
0
2
if(v[RF_07] < 40)0:(if(v[RF_07] < 400)(v[RF_07] - 40)/360:(if(v[RF_07] < 600)1:(if(v[RF_07] < 800)(800 - v[RF_07])/200:0)))
Y3_07
sans description
FIN_CRIS_FORMULE
>>Y3_08
CRIS_FORMULE
cell
0
2
if(v[RF_08] < 40)0:(if(v[RF_08] < 400)(v[RF_08] - 40)/360:(if(v[RF_08] < 600)1:(if(v[RF_08] < 800)(800 - v[RF_08])/200:0)))
Y3_08
sans description
FIN_CRIS_FORMULE
>>Y3_09
CRIS_FORMULE
cell
0
2
if(v[RF_09] < 40)0:(if(v[RF_09] < 400)(v[RF_09] - 40)/360:(if(v[RF_09] < 600)1:(if(v[RF_09] < 800)(800 - v[RF_09])/200:0)))
Y3_09
sans description
FIN_CRIS_FORMULE
>>Y3_10
CRIS_FORMULE
cell
0
2
if(v[RF_10] < 40)0:(if(v[RF_10] < 400)(v[RF_10] - 40)/360:(if(v[RF_10] < 600)1:(if(v[RF_10] < 800)(800 - v[RF_10])/200:0)))
Y3_10
sans description
FIN_CRIS_FORMULE
>>Y3_11
CRIS_FORMULE
cell
0
2
if(v[RF_11] < 40)0:(if(v[RF_11] < 400)(v[RF_11] - 40)/360:(if(v[RF_11] < 600)1:(if(v[RF_11] < 800)(800 - v[RF_11])/200:0)))
Y3_11
sans description
FIN_CRIS_FORMULE
>>Y3_12
CRIS_FORMULE
cell
0
2
if(v[RF_12] < 40)0:(if(v[RF_12] < 400)(v[RF_12] - 40)/360:(if(v[RF_12] < 600)1:(if(v[RF_12] < 800)(800 - v[RF_12])/200:0)))
Y3_12
sans description
FIN_CRIS_FORMULE
//--- pondération avec l'indice topo
>>Pondération avec l'indice topo
CRIS_FORMULE
cell
0
2
if(v[Y3_01] > 0.2)0.7*v[Y3_01] + 0.3*v[TI]:v[Y3_01]
Y3_01Bis
sans description
FIN_CRIS_FORMULE
CRIS_FORMULE
cell
0
2
if(v[Y3_02] > 0.2)0.7*v[Y3_02] + 0.3*v[TI]:v[Y3_02]
Y3_02Bis
sans description
FIN_CRIS_FORMULE
CRIS_FORMULE
cell
0
2
if(v[Y3_03] > 0.2)0.7*v[Y3_03] + 0.3*v[TI]:v[Y3_03]
Y3_03Bis
sans description
FIN_CRIS_FORMULE
CRIS_FORMULE
cell
0
2
if(v[Y3_04] > 0.2)0.7*v[Y3_04] + 0.3*v[TI]:v[Y3_04]
Y3_04Bis
sans description
FIN_CRIS_FORMULE
CRIS_FORMULE
cell
0
2
if(v[Y3_05] > 0.2)0.7*v[Y3_05] + 0.3*v[TI]:v[Y3_05]
Y3_05Bis
sans description
FIN_CRIS_FORMULE
CRIS_FORMULE
cell
0
2
if(v[Y3_06] > 0.2)0.7*v[Y3_06] + 0.3*v[TI]:v[Y3_06]
Y3_06Bis
sans description
FIN_CRIS_FORMULE
CRIS_FORMULE
cell
0
2
if(v[Y3_07] > 0.2)0.7*v[Y3_07] + 0.3*v[TI]:v[Y3_07]
Y3_07Bis
sans description
FIN_CRIS_FORMULE
CRIS_FORMULE
cell
0
2
if(v[Y3_08] > 0.2)0.7*v[Y3_08] + 0.3*v[TI]:v[Y3_08]
Y3_08Bis
sans description
FIN_CRIS_FORMULE
CRIS_FORMULE
cell
0
2
if(v[Y3_09] > 0.2)0.7*v[Y3_09] + 0.3*v[TI]:v[Y3_09]
Y3_09Bis
sans description
FIN_CRIS_FORMULE
CRIS_FORMULE
cell
0
2
if(v[Y3_10] > 0.2)0.7*v[Y3_10] + 0.3*v[TI]:v[Y3_10]
Y3_10Bis
sans description
FIN_CRIS_FORMULE
CRIS_FORMULE
cell
0
2
if(v[Y3_11] > 0.2)0.7*v[Y3_11] + 0.3*v[TI]:v[Y3_11]
Y3_11Bis
sans description
FIN_CRIS_FORMULE
CRIS_FORMULE
cell
0
2
if(v[Y3_12] > 0.2)0.7*v[Y3_12] + 0.3*v[TI]:v[Y3_12]
Y3_12Bis
sans description
FIN_CRIS_FORMULE
//--- calcul du risque mensuel temperature (Y2)
>>Y2_01
CRIS_FORMULE
cell
0
2
if(v[T_01] < 150)0:(if(v[T_01] < 250)(v[T_01] - 150)/100:(if(v[T_01] < 280)1:(if(v[T_01] < 320)(320 - v[T_01])/40:0)))
Y2_01
sans description
FIN_CRIS_FORMULE
>>Y2_02
CRIS_FORMULE
cell
0
2
if(v[T_02] < 150)0:(if(v[T_02] < 250)(v[T_02] - 150)/100:(if(v[T_02] < 280)1:(if(v[T_02] < 320)(320 - v[T_02])/40:0)))
Y2_02
sans description
FIN_CRIS_FORMULE
>>Y2_03
CRIS_FORMULE
cell
0
2
if(v[T_03] < 150)0:(if(v[T_03] < 250)(v[T_03] - 150)/100:(if(v[T_03] < 280)1:(if(v[T_03] < 320)(320 - v[T_03])/40:0)))
Y2_03
sans description
FIN_CRIS_FORMULE
>>Y2_04
CRIS_FORMULE
cell
0
2
if(v[T_04] < 150)0:(if(v[T_04] < 250)(v[T_04] - 150)/100:(if(v[T_04] < 280)1:(if(v[T_04] < 320)(320 - v[T_04])/40:0)))
Y2_04
sans description
FIN_CRIS_FORMULE
>>Y2_05
CRIS_FORMULE
cell
0
2
if(v[T_05] < 150)0:(if(v[T_05] < 250)(v[T_05] - 150)/100:(if(v[T_05] < 280)1:(if(v[T_05] < 320)(320 - v[T_05])/40:0)))
Y2_05
sans description
FIN_CRIS_FORMULE
>>Y2_06
CRIS_FORMULE
cell
0
2
if(v[T_06] < 150)0:(if(v[T_06] < 250)(v[T_06] - 150)/100:(if(v[T_06] < 280)1:(if(v[T_06] < 320)(320 - v[T_06])/40:0)))
Y2_06
sans description
FIN_CRIS_FORMULE
>>Y2_07
CRIS_FORMULE
cell
0
2
if(v[T_07] < 150)0:(if(v[T_07] < 250)(v[T_07] - 150)/100:(if(v[T_07] < 280)1:(if(v[T_07] < 320)(320 - v[T_07])/40:0)))
Y2_07
sans description
FIN_CRIS_FORMULE
>>Y2_08
CRIS_FORMULE
cell
0
2
if(v[T_08] < 150)0:(if(v[T_08] < 250)(v[T_08] - 150)/100:(if(v[T_08] < 280)1:(if(v[T_08] < 320)(320 - v[T_08])/40:0)))
Y2_08
sans description
FIN_CRIS_FORMULE
>>Y2_09
CRIS_FORMULE
cell
0
2
if(v[T_09] < 150)0:(if(v[T_09] < 250)(v[T_09] - 150)/100:(if(v[T_09] < 280)1:(if(v[T_09] < 320)(320 - v[T_09])/40:0)))
Y2_09
sans description
FIN_CRIS_FORMULE
>>Y2_10
CRIS_FORMULE
cell
0
2
if(v[T_10] < 150)0:(if(v[T_10] < 250)(v[T_10] - 150)/100:(if(v[T_10] < 280)1:(if(v[T_10] < 320)(320 - v[T_10])/40:0)))
Y2_10
sans description
FIN_CRIS_FORMULE
>>Y2_11
CRIS_FORMULE
cell
0
2
if(v[T_11] < 150)0:(if(v[T_11] < 250)(v[T_11] - 150)/100:(if(v[T_11] < 280)1:(if(v[T_11] < 320)(320 - v[T_11])/40:0)))
Y2_11
sans description
FIN_CRIS_FORMULE
>>Y2_12
CRIS_FORMULE
cell
0
2
if(v[T_12] < 150)0:(if(v[T_12] < 250)(v[T_12] - 150)/100:(if(v[T_12] < 280)1:(if(v[T_12] < 320)(320 - v[T_12])/40:0)))
Y2_12
sans description
FIN_CRIS_FORMULE
//--- risque moustique par mois (Y4_2002_01 à Y4_2002_12)
>>Y4
CRIS_FORMULE
cell
0
2
v[Y1_2002]*(0.1 + 0.9*v[Y2_01]*v[Y3_01Bis])
Y4_2002_01
sans description
FIN_CRIS_FORMULE
CRIS_FORMULE
cell
0
2
v[Y1_2002]*(0.1 + 0.9*v[Y3_02Bis]*v[Y2_02])
Y4_2002_02
sans description
FIN_CRIS_FORMULE
CRIS_FORMULE
cell
0
2
v[Y1_2002]*(0.1 + 0.9*v[Y3_03Bis]*v[Y2_03])
Y4_2002_03
sans description
FIN_CRIS_FORMULE
CRIS_FORMULE
cell
0
2
v[Y1_2002]*(0.1 + 0.9*v[Y3_04Bis]*v[Y2_04])
Y4_2002_04
sans description
FIN_CRIS_FORMULE
CRIS_FORMULE
cell
0
2
v[Y1_2002]*(0.1 + 0.9*v[Y3_05Bis]*v[Y2_05])
Y4_2002_05
sans description
FIN_CRIS_FORMULE
CRIS_FORMULE
cell
0
2
v[Y1_2002]*(0.1 + 0.9*v[Y3_06Bis]*v[Y2_06])
Y4_2002_06
sans description
FIN_CRIS_FORMULE
CRIS_FORMULE
cell
0
2
v[Y1_2002]*(0.1 + 0.9*v[Y3_07Bis]*v[Y2_07])
Y4_2002_07
sans description
FIN_CRIS_FORMULE
CRIS_FORMULE
cell
0
2
v[Y1_2002]*(0.1 + 0.9*v[Y3_08Bis]*v[Y2_08])
Y4_2002_08
sans description
FIN_CRIS_FORMULE
CRIS_FORMULE
cell
0
2
v[Y1_2002]*(0.1 + 0.9*v[Y3_09Bis]*v[Y2_09])
Y4_2002_09
sans description
FIN_CRIS_FORMULE
CRIS_FORMULE
cell
0
2
v[Y1_2002]*(0.1 + 0.9*v[Y3_10Bis]*v[Y2_10])
Y4_2002_10
sans description
FIN_CRIS_FORMULE
CRIS_FORMULE
cell
0
2
v[Y1_2002]*(0.1 + 0.9*v[Y3_11Bis]*v[Y2_11])
Y4_2002_11
sans description
FIN_CRIS_FORMULE
CRIS_FORMULE
cell
0
2
v[Y1_2002]*(0.1 + 0.9*v[Y3_12Bis]*v[Y2_12])
Y4_2002_12
sans description
FIN_CRIS_FORMULE
//--- pour 2014, risque moustique par mois et par espèce (Y4_Dirus_2014_01 à Y4_Dirus_2014_12)
>>Y4_Dirus_2014 par mois
CRIS_FORMULE
cell
0
2
v[Y1_Dirus_2014]*(0.1 + 0.9*v[Y3_01Bis]*v[Y2_01])
Y4_Dirus_2014_01
sans description
FIN_CRIS_FORMULE
CRIS_FORMULE
cell
0
2
v[Y1_Dirus_2014]*(0.1 + 0.9*v[Y3_02Bis]*v[Y2_02])
Y4_Dirus_2014_02
sans description
FIN_CRIS_FORMULE
CRIS_FORMULE
cell
0
2
v[Y1_Dirus_2014]*(0.1 + 0.9*v[Y3_03Bis]*v[Y2_03])
Y4_Dirus_2014_03
sans description
FIN_CRIS_FORMULE
CRIS_FORMULE
cell
0
2
v[Y1_Dirus_2014]*(0.1 + 0.9*v[Y3_04Bis]*v[Y2_04])
Y4_Dirus_2014_04
sans description
FIN_CRIS_FORMULE
CRIS_FORMULE
cell
0
2
v[Y1_Dirus_2014]*(0.1 + 0.9*v[Y3_05Bis]*v[Y2_05])
Y4_Dirus_2014_05
sans description
FIN_CRIS_FORMULE
CRIS_FORMULE
cell
0
2
v[Y1_Dirus_2014]*(0.1 + 0.9*v[Y3_06Bis]*v[Y2_06])
Y4_Dirus_2014_06
sans description
FIN_CRIS_FORMULE
CRIS_FORMULE
cell
0
2
v[Y1_Dirus_2014]*(0.1 + 0.9*v[Y3_07Bis]*v[Y2_07])
Y4_Dirus_2014_07
sans description
FIN_CRIS_FORMULE
CRIS_FORMULE
cell
0
2
v[Y1_Dirus_2014]*(0.1 + 0.9*v[Y3_08Bis]*v[Y2_08])
Y4_Dirus_2014_08
sans description
FIN_CRIS_FORMULE
CRIS_FORMULE
cell
0
2
v[Y1_Dirus_2014]*(0.1 + 0.9*v[Y3_09Bis]*v[Y2_09])
Y4_Dirus_2014_09
sans description
FIN_CRIS_FORMULE
CRIS_FORMULE
cell
0
2
v[Y1_Dirus_2014]*(0.1 + 0.9*v[Y3_10Bis]*v[Y2_10])
Y4_Dirus_2014_10
sans description
FIN_CRIS_FORMULE
CRIS_FORMULE
cell
0
2
v[Y1_Dirus_2014]*(0.1 + 0.9*v[Y3_11Bis]*v[Y2_11])
Y4_Dirus_2014_11
sans description
FIN_CRIS_FORMULE
CRIS_FORMULE
cell
0
2
v[Y1_Dirus_2014]*(0.1 + 0.9*v[Y3_12Bis]*v[Y2_12])
Y4_Dirus_2014_12
sans description
FIN_CRIS_FORMULE
>>Y4_Macul_2014 par mois
CRIS_FORMULE
cell
0
2
v[Y1_Macul_2014]*(0.1 + 0.9*v[Y3_01Bis]*v[Y2_01])
Y4_Macul_2014_01
sans description
FIN_CRIS_FORMULE
CRIS_FORMULE
cell
0
2
v[Y1_Macul_2014]*(0.1 + 0.9*v[Y3_02Bis]*v[Y2_02])
Y4_Macul_2014_02
sans description
FIN_CRIS_FORMULE
CRIS_FORMULE
cell
0
2
v[Y1_Macul_2014]*(0.1 + 0.9*v[Y3_03Bis]*v[Y2_03])
Y4_Macul_2014_03
sans description
FIN_CRIS_FORMULE
CRIS_FORMULE
cell
0
2
v[Y1_Macul_2014]*(0.1 + 0.9*v[Y3_04Bis]*v[Y2_04])
Y4_Macul_2014_04
sans description
FIN_CRIS_FORMULE
CRIS_FORMULE
cell
0
2
v[Y1_Macul_2014]*(0.1 + 0.9*v[Y3_05Bis]*v[Y2_05])
Y4_Macul_2014_05
sans description
FIN_CRIS_FORMULE
CRIS_FORMULE
cell
0
2
v[Y1_Macul_2014]*(0.1 + 0.9*v[Y3_06Bis]*v[Y2_06])
Y4_Macul_2014_06
sans description
FIN_CRIS_FORMULE
CRIS_FORMULE
cell
0
2
v[Y1_Macul_2014]*(0.1 + 0.9*v[Y3_07Bis]*v[Y2_07])
Y4_Macul_2014_07
sans description
FIN_CRIS_FORMULE
CRIS_FORMULE
cell
0
2
v[Y1_Macul_2014]*(0.1 + 0.9*v[Y3_08Bis]*v[Y2_08])
Y4_Macul_2014_08
sans description
FIN_CRIS_FORMULE
CRIS_FORMULE
cell
0
2
v[Y1_Macul_2014]*(0.1 + 0.9*v[Y3_09Bis]*v[Y2_09])
Y4_Macul_2014_09
sans description
FIN_CRIS_FORMULE
CRIS_FORMULE
cell
0
2
v[Y1_Macul_2014]*(0.1 + 0.9*v[Y3_10Bis]*v[Y2_10])
Y4_Macul_2014_10
sans description
FIN_CRIS_FORMULE
CRIS_FORMULE
cell
0
2
v[Y1_Macul_2014]*(0.1 + 0.9*v[Y3_11Bis]*v[Y2_11])
Y4_Macul_2014_11
sans description
FIN_CRIS_FORMULE
CRIS_FORMULE
cell
0
2
v[Y1_Macul_2014]*(0.1 + 0.9*v[Y3_12Bis]*v[Y2_12])
Y4_Macul_2014_12
sans description
FIN_CRIS_FORMULE
>>Y4_Minim_2014 par mois
CRIS_FORMULE
cell
0
2
v[Y1_Minim_2014]*(0.1 + 0.9*v[Y3_01Bis]*v[Y2_01])
Y4_Minim_2014_01
sans description
FIN_CRIS_FORMULE
CRIS_FORMULE
cell
0
2
v[Y1_Minim_2014]*(0.1 + 0.9*v[Y3_02Bis]*v[Y2_02])
Y4_Minim_2014_02
sans description
FIN_CRIS_FORMULE
CRIS_FORMULE
cell
0
2
v[Y1_Minim_2014]*(0.1 + 0.9*v[Y3_03Bis]*v[Y2_03])
Y4_Minim_2014_03
sans description
FIN_CRIS_FORMULE
CRIS_FORMULE
cell
0
2
v[Y1_Minim_2014]*(0.1 + 0.9*v[Y3_04Bis]*v[Y2_04])
Y4_Minim_2014_04
sans description
FIN_CRIS_FORMULE
CRIS_FORMULE
cell
0
2
v[Y1_Minim_2014]*(0.1 + 0.9*v[Y3_05Bis]*v[Y2_05])
Y4_Minim_2014_05
sans description
FIN_CRIS_FORMULE
CRIS_FORMULE
cell
0
2
v[Y1_Minim_2014]*(0.1 + 0.9*v[Y3_06Bis]*v[Y2_06])
Y4_Minim_2014_06
sans description
FIN_CRIS_FORMULE
CRIS_FORMULE
cell
0
2
v[Y1_Minim_2014]*(0.1 + 0.9*v[Y3_07Bis]*v[Y2_07])
Y4_Minim_2014_07
sans description
FIN_CRIS_FORMULE
CRIS_FORMULE
cell
0
2
v[Y1_Minim_2014]*(0.1 + 0.9*v[Y3_08Bis]*v[Y2_08])
Y4_Minim_2014_08
sans description
FIN_CRIS_FORMULE
CRIS_FORMULE
cell
0
2
v[Y1_Minim_2014]*(0.1 + 0.9*v[Y3_09Bis]*v[Y2_09])
Y4_Minim_2014_09
sans description
FIN_CRIS_FORMULE
CRIS_FORMULE
cell
0
2
v[Y1_Minim_2014]*(0.1 + 0.9*v[Y3_10Bis]*v[Y2_10])
Y4_Minim_2014_10
sans description
FIN_CRIS_FORMULE
CRIS_FORMULE
cell
0
2
v[Y1_Minim_2014]*(0.1 + 0.9*v[Y3_11Bis]*v[Y2_11])
Y4_Minim_2014_11
sans description
FIN_CRIS_FORMULE
CRIS_FORMULE
cell
0
2
v[Y1_Minim_2014]*(0.1 + 0.9*v[Y3_12Bis]*v[Y2_12])
Y4_Minim_2014_12
sans description
FIN_CRIS_FORMULE
>>Y4_2014 pour les trois
CRIS_FORMULE
cell
0
2
v[Y1_2014]*(0.1 + 0.9*v[Y3_01Bis]*v[Y2_01])
Y4_2014_01
sans description
FIN_CRIS_FORMULE
CRIS_FORMULE
cell
0
2
v[Y1_2014]*(0.1 + 0.9*v[Y3_02Bis]*v[Y2_02])
Y4_2014_02
sans description
FIN_CRIS_FORMULE
CRIS_FORMULE
cell
0
2
v[Y1_2014]*(0.1 + 0.9*v[Y3_03Bis]*v[Y2_03])
Y4_2014_03
sans description
FIN_CRIS_FORMULE
CRIS_FORMULE
cell
0
2
v[Y1_2014]*(0.1 + 0.9*v[Y3_04Bis]*v[Y2_04])
Y4_2014_04
sans description
FIN_CRIS_FORMULE
CRIS_FORMULE
cell
0
2
v[Y1_2014]*(0.1 + 0.9*v[Y3_05Bis]*v[Y2_05])
Y4_2014_05
sans description
FIN_CRIS_FORMULE
CRIS_FORMULE
cell
0
2
v[Y1_2014]*(0.1 + 0.9*v[Y3_06Bis]*v[Y2_06])
Y4_2014_06
sans description
FIN_CRIS_FORMULE
CRIS_FORMULE
cell
0
2
v[Y1_2014]*(0.1 + 0.9*v[Y3_07Bis]*v[Y2_07])
Y4_2014_07
sans description
FIN_CRIS_FORMULE
CRIS_FORMULE
cell
0
2
v[Y1_2014]*(0.1 + 0.9*v[Y3_08Bis]*v[Y2_08])
Y4_2014_08
sans description
FIN_CRIS_FORMULE
CRIS_FORMULE
cell
0
2
v[Y1_2014]*(0.1 + 0.9*v[Y3_09Bis]*v[Y2_09])
Y4_2014_09
sans description
FIN_CRIS_FORMULE
CRIS_FORMULE
cell
0
2
v[Y1_2014]*(0.1 + 0.9*v[Y3_10Bis]*v[Y2_10])
Y4_2014_10
sans description
FIN_CRIS_FORMULE
CRIS_FORMULE
cell
0
2
v[Y1_2014]*(0.1 + 0.9*v[Y3_11Bis]*v[Y2_11])
Y4_2014_11
sans description
FIN_CRIS_FORMULE
CRIS_FORMULE
cell
0
2
v[Y1_2014]*(0.1 + 0.9*v[Y3_12Bis]*v[Y2_12])
Y4_2014_12
sans description
FIN_CRIS_FORMULE
//--- risque moustique global Y4_2002, moyenne des Y4 par mois
>>Moyennes
CRIS_STATISTIQUE
cell
1
1
12
Y4_2002_01
Y4_2002_02
Y4_2002_03
Y4_2002_04
Y4_2002_05
Y4_2002_06
Y4_2002_07
Y4_2002_08
Y4_2002_09
Y4_2002_10
Y4_2002_11
Y4_2002_12
Y4_2002
sans description
FIN_CRIS_STATISTIQUE
//--- risque moustique global Y4_2014, moyenne des Y4 par mois
CRIS_STATISTIQUE
cell
1
1
12
Y4_2014_01
Y4_2014_02
Y4_2014_03
Y4_2014_04
Y4_2014_05
Y4_2014_06
Y4_2014_07
Y4_2014_08
Y4_2014_09
Y4_2014_10
Y4_2014_11
Y4_2014_12
Y4_2014
sans description
FIN_CRIS_STATISTIQUE
//--- risque moustique global Y4, max des Y4 par mois (Y4_Max)
CRIS_STATISTIQUE
cell
4
1
12
Y4_2002_01
Y4_2002_02
Y4_2002_03
Y4_2002_04
Y4_2002_05
Y4_2002_06
Y4_2002_07
Y4_2002_08
Y4_2002_09
Y4_2002_10
Y4_2002_11
Y4_2002_12
Y4_2002_Max
sans description
FIN_CRIS_STATISTIQUE
//--- risque moustique global Y4, max des Y4 par mois (Y4_Max)
CRIS_STATISTIQUE
cell
4
1
12
Y4_2014_01
Y4_2014_02
Y4_2014_03
Y4_2014_04
Y4_2014_05
Y4_2014_06
Y4_2014_07
Y4_2014_08
Y4_2014_09
Y4_2014_10
Y4_2014_11
Y4_2014_12
Y4_2014_Max
sans description
FIN_CRIS_STATISTIQUE
//--- deuxième partie
//--- sous-modele 2 : calcul risque insecticide Y7 à partir de Y5 (risque land use) et Y6 (risque bed net)
CRIS_FORMULE
cell
0
2
0.25*v[2_Insect_2002] + 0.5*v[3_Insect_2002] + 0.75*v[4_Insect_2002]
Y5_2002
sans description
FIN_CRIS_FORMULE
CRIS_FORMULE
cell
0
2
0.25*v[2_Insect_2014] + 0.5*v[3_Insect_2014] + 0.75*v[4_Insect_2014]
Y5_2014
sans description
FIN_CRIS_FORMULE
//--- calcul de Y5Bis (avec l'indice topo)
CRIS_FORMULE
cell
0
2
if(v[Y5_2002] > 0.2)0.7*v[Y5_2002] + 0.3*v[TI]:v[Y5_2002]
Y5Bis_2002
sans description
FIN_CRIS_FORMULE
CRIS_FORMULE
cell
0
2
if(v[Y5_2014] > 0.2)0.7*v[Y5_2014] + 0.3*v[TI]:v[Y5_2014]
Y5Bis_2014
sans description
FIN_CRIS_FORMULE
//--- Y6
CRIS_FORMULE
cell
0
2
if(v[BedNetPerHab]  < 0.05)0:if(v[BedNetPerHab] < 0.5)(v[BedNetPerHab]-0.05)/0.45:1
Y6
sans description
FIN_CRIS_FORMULE
//--- Y7
CRIS_FORMULE
cell
0
2
v[Y5Bis_2002]*0.9 + v[Y6]*0.1
Y7_2002
sans description
FIN_CRIS_FORMULE
CRIS_FORMULE
cell
0
2
v[Y5Bis_2014]*0.9 + v[Y6]*0.1
Y7_2014
sans description
FIN_CRIS_FORMULE
//--- malaria cases
QUEST_UNION
Malaria_2014
ID_District
1
Total_Positive
District
ID_District
0
FIN_QUEST_UNION
CRIS_FORMULE
District
0
2
(v[Total_Positive]/v[Population])*10000
Incidence
sans description
FIN_CRIS_FORMULE
CLAS_INTERVALLES
District
Incidence
IncidenceClas
sans description
0
2
8
0.000000
150.000000
300.000000
450.000000
600.000000
750.000000
900.000000
1050.000000
1200.000000
FIN_CLAS_INTERVALLES
//--- sous-modèle 3 : vulnerabilité de la population (Y10)
//--- on calcule d'abord par village, puis on agrège dans les cellules
CRIS_FORMULE
cell
0
2
v[Nb_Poor]/v[Population]
PoorRatioCell
sans description
FIN_CRIS_FORMULE
//--- on met les valeurs inconnues à 0 (pas de pauvres si pas de pop)
CRIS_INCONNUS
cell
0
0.000000
1
PoorRatioCell
FIN_CRIS_INCONNUS
CRIS_FORMULE
cell
0
2
(2./pi)*atan(v[Population]/5000.)
Y8a
sans description
FIN_CRIS_FORMULE
CRIS_FORMULE
cell
0
2
(2./pi)*atan(v[Nb_Poor]/1000.)
Y8b
sans description
FIN_CRIS_FORMULE
//--- la vulnerabilité Y8 de la cellule dépend de la pauvreté de sa population, pas seulement de la densité : Y8a*PoorRatio
CRIS_FORMULE
cell
0
2
(v[Y8a] + 3*v[Y8b])/4.
Y8
sans description
FIN_CRIS_FORMULE
//--- Y9 : couverture en bednet par habitant
CRIS_FORMULE
cell
0
2
if(v[BedNetPerHab] < 0.05)1:if(v[BedNetPerHab] < 0.5)1-((v[BedNetPerHab]-0.05)/0.6):0.25
Y9
sans description
FIN_CRIS_FORMULE
CRIS_FORMULE
cell
0
2
v[Y8]*v[Y9]
Y10
sans description
FIN_CRIS_FORMULE
//--- Synthèse : Y11 (risque d'exposition aux moustiques), Y12 (risque de resistance), Y13 (risque d'exposition à la resistance)
CRIS_FORMULE
cell
0
2
v[Y4_2002]*v[Y10]
Y11_2002
sans description
FIN_CRIS_FORMULE
CRIS_FORMULE
cell
0
2
v[Y4_2014]*v[Y10]
Y11_2014
sans description
FIN_CRIS_FORMULE
CRIS_FORMULE
cell
0
2
v[Y4_2002]*v[Y7_2002]
Y12_2002
sans description
FIN_CRIS_FORMULE
CRIS_FORMULE
cell
0
2
v[Y4_2014]*v[Y7_2014]
Y12_2014
sans description
FIN_CRIS_FORMULE
CRIS_FORMULE
cell
0
2
v[Y10]*v[Y11_2002]
Y13_2002
sans description
FIN_CRIS_FORMULE
CRIS_FORMULE
cell
0
2
v[Y10]*v[Y11_2014]
Y13_2014
sans description
FIN_CRIS_FORMULE
CRIS_FORMULE
District
0
2
log(v[Incidence])+2.1
LnIncidence
sans description
FIN_CRIS_FORMULE
MASQUE_UNAIRE
1
Laos
OutsideLaos
FIN_MASQUE_UNAIRE
MASQUE_BINAIRE
3
OutsideLaos
MerAsia
OutsideLaos
FIN_MASQUE_BINAIRE
>>Agrégation des données par district
COCA_AGREGER
cell
2
Y4_2014_01
0
0
District
-1
0.000000
Y4_2014_01
sans description
FIN_COCA_AGREGER
COCA_AGREGER
cell
2
Y4_2014_02
0
0
District
-1
0.000000
Y4_2014_02
sans description
FIN_COCA_AGREGER
COCA_AGREGER
cell
2
Y4_2014_03
0
0
District
-1
0.000000
Y4_2014_03
sans description
FIN_COCA_AGREGER
COCA_AGREGER
cell
2
Y4_2014_04
0
0
District
-1
0.000000
Y4_2014_04
sans description
FIN_COCA_AGREGER
COCA_AGREGER
cell
2
Y4_2014_05
0
0
District
-1
0.000000
Y4_2014_05
sans description
FIN_COCA_AGREGER
COCA_AGREGER
cell
2
Y4_2014_06
0
0
District
-1
0.000000
Y4_2014_06
sans description
FIN_COCA_AGREGER
COCA_AGREGER
cell
2
Y4_2014_07
0
0
District
-1
0.000000
Y4_2014_07
sans description
FIN_COCA_AGREGER
COCA_AGREGER
cell
2
Y4_2014_08
0
0
District
-1
0.000000
Y4_2014_08
sans description
FIN_COCA_AGREGER
COCA_AGREGER
cell
2
Y4_2014_09
0
0
District
-1
0.000000
Y4_2014_09
sans description
FIN_COCA_AGREGER
COCA_AGREGER
cell
2
Y4_2014_10
0
0
District
-1
0.000000
Y4_2014_10
sans description
FIN_COCA_AGREGER
COCA_AGREGER
cell
2
Y4_2014_11
0
0
District
-1
0.000000
Y4_2014_11
sans description
FIN_COCA_AGREGER
COCA_AGREGER
cell
2
Y4_2014_12
0
0
District
-1
0.000000
Y4_2014_12
sans description
FIN_COCA_AGREGER
COCA_AGREGER
cell
2
Y4_2002
0
0
District
-1
0.000000
Y4_2002
sans description
FIN_COCA_AGREGER
COCA_AGREGER
cell
2
Y4_2014
0
0
District
-1
0.000000
Y4_2014
sans description
FIN_COCA_AGREGER
>>Agrégation de la vulnerabilité, par district
COCA_AGREGER
cell
2
Y8
0
0
District
-1
0.000000
Y10
sans description
FIN_COCA_AGREGER
COCA_AGREGER
cell
2
Y10
0
0
District
-1
0.000000
Y8
sans description
FIN_COCA_AGREGER
>>Agrégation des risques, par district
COCA_AGREGER
cell
2
Y11_2014
0
0
District
-1
0.000000
Y11_2014
sans description
FIN_COCA_AGREGER
COCA_AGREGER
cell
2
Y12_2014
0
0
District
-1
0.000000
Y12_2014
sans description
FIN_COCA_AGREGER
COCA_AGREGER
cell
2
Y13_2014
0
0
District
-1
0.000000
Y13_2014
sans description
FIN_COCA_AGREGER
//--- idem, agrégation par Province
COCA_AGREGER
cell
2
Y4_2014
0
0
Province
-1
0.000000
Y4_2014
sans description
FIN_COCA_AGREGER
>>Agrégation de la vulnerabilité, par Province
COCA_AGREGER
cell
2
Y8
0
0
Province
-1
0.000000
Y10
sans description
FIN_COCA_AGREGER
COCA_AGREGER
cell
2
Y10
0
0
Province
-1
0.000000
Y8
sans description
FIN_COCA_AGREGER
>>Agrégation des risques, par Province
COCA_AGREGER
cell
2
Y11_2014
0
0
Province
-1
0.000000
Y11_2014
sans description
FIN_COCA_AGREGER
COCA_AGREGER
cell
2
Y12_2014
0
0
Province
-1
0.000000
Y12_2014
sans description
FIN_COCA_AGREGER
COCA_AGREGER
cell
2
Y13_2014
0
0
Province
-1
0.000000
Y13_2014
sans description
FIN_COCA_AGREGER
//--- partie 3 : interpolations pour représentations graphiques
BABEL_INTERPOLATION
1
cell
RF_01
RF_01
sans description
2
9
0
1.000000
0
0
1
LaosMaille
1
25000.000000
0
0
FIN_BABEL_INTERPOLATION
BABEL_INTERPOLATION
1
cell
RF_02
RF_02
sans description
2
9
0
1.000000
0
0
1
LaosMaille
1
25000.000000
0
0
FIN_BABEL_INTERPOLATION
BABEL_INTERPOLATION
1
cell
RF_03
RF_03
sans description
2
9
0
1.000000
0
0
1
LaosMaille
1
25000.000000
0
0
FIN_BABEL_INTERPOLATION
BABEL_INTERPOLATION
1
cell
RF_04
RF_04
sans description
2
9
0
1.000000
0
0
1
LaosMaille
1
25000.000000
0
0
FIN_BABEL_INTERPOLATION
BABEL_INTERPOLATION
1
cell
RF_05
RF_05
sans description
2
9
0
1.000000
0
0
1
LaosMaille
1
25000.000000
0
0
FIN_BABEL_INTERPOLATION
BABEL_INTERPOLATION
1
cell
RF_06
RF_06
sans description
2
9
0
1.000000
0
0
1
LaosMaille
1
25000.000000
0
0
FIN_BABEL_INTERPOLATION
BABEL_INTERPOLATION
1
cell
RF_07
RF_07
sans description
2
9
0
1.000000
0
0
1
LaosMaille
1
25000.000000
0
0
FIN_BABEL_INTERPOLATION
BABEL_INTERPOLATION
1
cell
RF_08
RF_08
sans description
2
9
0
1.000000
0
0
1
LaosMaille
1
25000.000000
0
0
FIN_BABEL_INTERPOLATION
BABEL_INTERPOLATION
1
cell
RF_09
RF_09
sans description
2
9
0
1.000000
0
0
1
LaosMaille
1
25000.000000
0
0
FIN_BABEL_INTERPOLATION
BABEL_INTERPOLATION
1
cell
RF_10
RF_10
sans description
2
9
0
1.000000
0
0
1
LaosMaille
1
25000.000000
0
0
FIN_BABEL_INTERPOLATION
BABEL_INTERPOLATION
1
cell
RF_11
RF_11
sans description
2
9
0
1.000000
0
0
1
LaosMaille
1
25000.000000
0
0
FIN_BABEL_INTERPOLATION
BABEL_INTERPOLATION
1
cell
RF_12
RF_12
sans description
2
9
0
1.000000
0
0
1
LaosMaille
1
25000.000000
0
0
FIN_BABEL_INTERPOLATION
BABEL_INTERPOLATION
1
cell
RF_Mean
RF_Mean
sans description
2
9
0
1.000000
1
1
1
LaosMaille
1
25000.000000
0
0
FIN_BABEL_INTERPOLATION
BABEL_INTERPOLATION
1
cell
T_01
T_01
sans description
2
9
0
1.000000
0
0
1
LaosMaille
1
25000.000000
0
0
FIN_BABEL_INTERPOLATION
BABEL_INTERPOLATION
1
cell
T_02
T_02
sans description
2
9
0
1.000000
0
0
1
LaosMaille
1
25000.000000
0
0
FIN_BABEL_INTERPOLATION
BABEL_INTERPOLATION
1
cell
T_03
T_03
sans description
2
9
0
1.000000
0
0
1
LaosMaille
1
25000.000000
0
0
FIN_BABEL_INTERPOLATION
BABEL_INTERPOLATION
1
cell
T_04
T_04
sans description
2
9
0
1.000000
0
0
1
LaosMaille
1
25000.000000
0
0
FIN_BABEL_INTERPOLATION
BABEL_INTERPOLATION
1
cell
T_05
T_05
sans description
2
9
0
1.000000
0
0
1
LaosMaille
1
25000.000000
0
0
FIN_BABEL_INTERPOLATION
BABEL_INTERPOLATION
1
cell
T_06
T_06
sans description
2
9
0
1.000000
0
0
1
LaosMaille
1
25000.000000
0
0
FIN_BABEL_INTERPOLATION
BABEL_INTERPOLATION
1
cell
T_07
T_07
sans description
2
9
0
1.000000
0
0
1
LaosMaille
1
25000.000000
0
0
FIN_BABEL_INTERPOLATION
BABEL_INTERPOLATION
1
cell
T_08
T_08
sans description
2
9
0
1.000000
0
0
1
LaosMaille
1
25000.000000
0
0
FIN_BABEL_INTERPOLATION
BABEL_INTERPOLATION
1
cell
T_09
T_09
sans description
2
9
0
1.000000
0
0
1
LaosMaille
1
25000.000000
0
0
FIN_BABEL_INTERPOLATION
BABEL_INTERPOLATION
1
cell
T_10
T_10
sans description
2
9
0
1.000000
0
0
1
LaosMaille
1
25000.000000
0
0
FIN_BABEL_INTERPOLATION
BABEL_INTERPOLATION
1
cell
T_11
T_11
sans description
2
9
0
1.000000
0
0
1
LaosMaille
1
25000.000000
0
0
FIN_BABEL_INTERPOLATION
BABEL_INTERPOLATION
1
cell
T_12
T_12
sans description
2
9
0
1.000000
0
0
1
LaosMaille
1
25000.000000
0
0
FIN_BABEL_INTERPOLATION
BABEL_INTERPOLATION
1
cell
T_Mean
T_Mean
sans description
2
9
0
1.000000
1
1
1
LaosMaille
1
25000.000000
0
0
FIN_BABEL_INTERPOLATION
BABEL_INTERPOLATION
1
cell
Y1_Dirus_2002
Y1_Dirus_2002
sans description
2
9
0
1.000000
0
0
1
LaosMaille
1
25000.000000
0
0
FIN_BABEL_INTERPOLATION
BABEL_INTERPOLATION
1
cell
Y1_Macul_2002
Y1_Macul_2002
sans description
2
9
0
1.000000
0
0
1
LaosMaille
1
25000.000000
0
0
FIN_BABEL_INTERPOLATION
BABEL_INTERPOLATION
1
cell
Y1_Minim_2002
Y1_Minim_2002
sans description
2
9
0
1.000000
0
0
1
LaosMaille
1
25000.000000
0
0
FIN_BABEL_INTERPOLATION
BABEL_INTERPOLATION
1
cell
Y1_Dirus_2014
Y1_Dirus_2014
sans description
2
9
0
1.000000
0
0
1
LaosMaille
1
25000.000000
0
0
FIN_BABEL_INTERPOLATION
BABEL_INTERPOLATION
1
cell
Y1_Macul_2014
Y1_Macul_2014
sans description
2
9
0
1.000000
0
0
1
LaosMaille
1
25000.000000
0
0
FIN_BABEL_INTERPOLATION
BABEL_INTERPOLATION
1
cell
Y1_Minim_2014
Y1_Minim_2014
sans description
2
9
0
1.000000
0
0
1
LaosMaille
1
25000.000000
0
0
FIN_BABEL_INTERPOLATION
BABEL_INTERPOLATION
1
cell
Y1_2002
Y1_2002
sans description
2
9
0
1.000000
0
0
1
LaosMaille
1
25000.000000
0
0
FIN_BABEL_INTERPOLATION
BABEL_INTERPOLATION
1
cell
Y1_2014
Y1_2014
sans description
2
9
0
1.000000
0
0
1
LaosMaille
1
25000.000000
0
0
FIN_BABEL_INTERPOLATION
BABEL_INTERPOLATION
1
cell
Y4_2002_01
Y4_2002_01
sans description
2
9
0
1.000000
0
0
1
LaosMaille
1
25000.000000
0
0
FIN_BABEL_INTERPOLATION
BABEL_INTERPOLATION
1
cell
Y4_2002_02
Y4_2002_02
sans description
2
9
0
1.000000
0
0
1
LaosMaille
1
25000.000000
0
0
FIN_BABEL_INTERPOLATION
BABEL_INTERPOLATION
1
cell
Y4_2002_03
Y4_2002_03
sans description
2
9
0
1.000000
0
0
1
LaosMaille
1
25000.000000
0
0
FIN_BABEL_INTERPOLATION
BABEL_INTERPOLATION
1
cell
Y4_2002_04
Y4_2002_04
sans description
2
9
0
1.000000
0
0
1
LaosMaille
1
25000.000000
0
0
FIN_BABEL_INTERPOLATION
BABEL_INTERPOLATION
1
cell
Y4_2002_05
Y4_2002_05
sans description
2
9
0
1.000000
0
0
1
LaosMaille
1
25000.000000
0
0
FIN_BABEL_INTERPOLATION
BABEL_INTERPOLATION
1
cell
Y4_2002_06
Y4_2002_06
sans description
2
9
0
1.000000
0
0
1
LaosMaille
1
25000.000000
0
0
FIN_BABEL_INTERPOLATION
BABEL_INTERPOLATION
1
cell
Y4_2002_07
Y4_2002_07
sans description
2
9
0
1.000000
0
0
1
LaosMaille
1
25000.000000
0
0
FIN_BABEL_INTERPOLATION
BABEL_INTERPOLATION
1
cell
Y4_2002_08
Y4_2002_08
sans description
2
9
0
1.000000
0
0
1
LaosMaille
1
25000.000000
0
0
FIN_BABEL_INTERPOLATION
BABEL_INTERPOLATION
1
cell
Y4_2002_09
Y4_2002_09
sans description
2
9
0
1.000000
0
0
1
LaosMaille
1
25000.000000
0
0
FIN_BABEL_INTERPOLATION
BABEL_INTERPOLATION
1
cell
Y4_2002_10
Y4_2002_10
sans description
2
9
0
1.000000
0
0
1
LaosMaille
1
25000.000000
0
0
FIN_BABEL_INTERPOLATION
BABEL_INTERPOLATION
1
cell
Y4_2002_11
Y4_2002_11
sans description
2
9
0
1.000000
0
0
1
LaosMaille
1
25000.000000
0
0
FIN_BABEL_INTERPOLATION
BABEL_INTERPOLATION
1
cell
Y4_2002_12
Y4_2002_12
sans description
2
9
0
1.000000
0
0
1
LaosMaille
1
25000.000000
0
0
FIN_BABEL_INTERPOLATION
BABEL_INTERPOLATION
1
cell
Y4_2002
Y4_2002
sans description
2
9
0
1.000000
0
0
1
LaosMaille
1
25000.000000
0
0
FIN_BABEL_INTERPOLATION
BABEL_INTERPOLATION
1
cell
Y4_2002_Max
Y4_2002_Max
sans description
2
9
0
1.000000
0
0
1
LaosMaille
1
25000.000000
0
0
FIN_BABEL_INTERPOLATION
BABEL_INTERPOLATION
1
cell
Y4_2014_01
Y4_2014_01
sans description
2
9
0
1.000000
0
0
1
LaosMaille
1
25000.000000
0
0
FIN_BABEL_INTERPOLATION
BABEL_INTERPOLATION
1
cell
Y4_2014_02
Y4_2014_02
sans description
2
9
0
1.000000
0
0
1
LaosMaille
1
25000.000000
0
0
FIN_BABEL_INTERPOLATION
BABEL_INTERPOLATION
1
cell
Y4_2014_03
Y4_2014_03
sans description
2
9
0
1.000000
0
0
1
LaosMaille
1
25000.000000
0
0
FIN_BABEL_INTERPOLATION
BABEL_INTERPOLATION
1
cell
Y4_2014_04
Y4_2014_04
sans description
2
9
0
1.000000
0
0
1
LaosMaille
1
25000.000000
0
0
FIN_BABEL_INTERPOLATION
BABEL_INTERPOLATION
1
cell
Y4_2014_05
Y4_2014_05
sans description
2
9
0
1.000000
0
0
1
LaosMaille
1
25000.000000
0
0
FIN_BABEL_INTERPOLATION
BABEL_INTERPOLATION
1
cell
Y4_2014_06
Y4_2014_06
sans description
2
9
0
1.000000
0
0
1
LaosMaille
1
25000.000000
0
0
FIN_BABEL_INTERPOLATION
BABEL_INTERPOLATION
1
cell
Y4_2014_07
Y4_2014_07
sans description
2
9
0
1.000000
0
0
1
LaosMaille
1
25000.000000
0
0
FIN_BABEL_INTERPOLATION
BABEL_INTERPOLATION
1
cell
Y4_2014_08
Y4_2014_08
sans description
2
9
0
1.000000
0
0
1
LaosMaille
1
25000.000000
0
0
FIN_BABEL_INTERPOLATION
BABEL_INTERPOLATION
1
cell
Y4_2014_09
Y4_2014_09
sans description
2
9
0
1.000000
0
0
1
LaosMaille
1
25000.000000
0
0
FIN_BABEL_INTERPOLATION
BABEL_INTERPOLATION
1
cell
Y4_2014_10
Y4_2014_10
sans description
2
9
0
1.000000
0
0
1
LaosMaille
1
25000.000000
0
0
FIN_BABEL_INTERPOLATION
BABEL_INTERPOLATION
1
cell
Y4_2014_11
Y4_2014_11
sans description
2
9
0
1.000000
0
0
1
LaosMaille
1
25000.000000
0
0
FIN_BABEL_INTERPOLATION
BABEL_INTERPOLATION
1
cell
Y4_2014_12
Y4_2014_12
sans description
2
9
0
1.000000
0
0
1
LaosMaille
1
25000.000000
0
0
FIN_BABEL_INTERPOLATION
BABEL_INTERPOLATION
1
cell
Y4_2014
Y4_2014
sans description
2
9
0
1.000000
0
0
1
LaosMaille
1
25000.000000
0
0
FIN_BABEL_INTERPOLATION
BABEL_INTERPOLATION
1
cell
Y4_2014_Max
Y4_2014_Max
sans description
2
9
0
1.000000
0
0
1
LaosMaille
1
25000.000000
0
0
FIN_BABEL_INTERPOLATION
BABEL_INTERPOLATION
1
cell
Y5Bis_2002
Y5Bis_2002
sans description
2
9
0
1.000000
0
0
1
LaosMaille
1
25000.000000
0
0
FIN_BABEL_INTERPOLATION
BABEL_INTERPOLATION
1
cell
Y5Bis_2014
Y5Bis_2014
sans description
2
9
0
1.000000
0
0
1
LaosMaille
1
25000.000000
0
0
FIN_BABEL_INTERPOLATION
BABEL_INTERPOLATION
1
cell
Y6
Y6
sans description
2
9
0
1.000000
0
0
1
LaosMaille
1
25000.000000
0
0
FIN_BABEL_INTERPOLATION
BABEL_INTERPOLATION
1
cell
Y7_2002
Y7_2002
sans description
2
9
0
1.000000
0
0
1
LaosMaille
1
25000.000000
0
0
FIN_BABEL_INTERPOLATION
BABEL_INTERPOLATION
1
cell
Y7_2014
Y7_2014
sans description
2
9
0
1.000000
0
0
1
LaosMaille
1
25000.000000
0
0
FIN_BABEL_INTERPOLATION
BABEL_INTERPOLATION
1
cell
Y8
Y8
sans description
2
9
0
1.000000
0
0
1
LaosMaille
1
25000.000000
0
0
FIN_BABEL_INTERPOLATION
BABEL_INTERPOLATION
1
cell
Y9
Y9
sans description
2
9
0
1.000000
0
0
1
LaosMaille
1
25000.000000
0
0
FIN_BABEL_INTERPOLATION
BABEL_INTERPOLATION
1
cell
Y10
Y10
sans description
2
9
0
1.000000
0
0
1
LaosMaille
1
25000.000000
0
0
FIN_BABEL_INTERPOLATION
BABEL_INTERPOLATION
1
cell
Y11_2002
Y11_2002
sans description
2
9
0
1.000000
0
0
1
LaosMaille
1
25000.000000
0
0
FIN_BABEL_INTERPOLATION
BABEL_INTERPOLATION
1
cell
Y11_2014
Y11_2014
sans description
2
9
0
1.000000
0
0
1
LaosMaille
1
25000.000000
0
0
FIN_BABEL_INTERPOLATION
BABEL_INTERPOLATION
1
cell
Y12_2002
Y12_2002
sans description
2
9
0
1.000000
0
0
1
LaosMaille
1
25000.000000
0
0
FIN_BABEL_INTERPOLATION
BABEL_INTERPOLATION
1
cell
Y12_2014
Y12_2014
sans description
2
9
0
1.000000
0
0
1
LaosMaille
1
25000.000000
0
0
FIN_BABEL_INTERPOLATION
BABEL_INTERPOLATION
1
cell
Y13_2002
Y13_2002
sans description
2
9
0
1.000000
0
0
1
LaosMaille
1
25000.000000
0
0
FIN_BABEL_INTERPOLATION
BABEL_INTERPOLATION
1
cell
Y13_2014
Y13_2014
sans description
2
9
0
1.000000
0
0
1
LaosMaille
1
25000.000000
0
0
FIN_BABEL_INTERPOLATION
FIN_MACRO
